# Supplementary material for: Release of Matrix Metalloproteinases-2 and 9 by S-Nitrosylated Caveolin-1 Contributes to Degradation of Extracellular Matrix in tPA-Treated Hypoxic Endothelial Cells
Source: PLoS One. 2016 Feb 16;11(2):e0149269. doi: 10.1371/journal.pone.0149269 (PMC4755609; doi:10.1371/journal.pone.0149269)
Supplement: S2 Table — ERK activation mediates MMP2 and 9 upregulation and their release in tPA and OGD-treated endothelial cells. (XLSX) [file pone.0149269.s002.xlsx]

## Sheet: Sheet1
	A
	MMP2		MMP9
	Mean	Standard Error	Mean	Standard Error
	1	0.1	1	0.05
	1.075	0.115	1.05	0.1
	2.275	0.291	3.125	0.15
	1.325	0.11	1.075	0.11
	B
	MMP2		MMP9
	Mean	Standard Error	Mean	Standard Error
	1	0.132	1	0.158
	1.066	0.198	1.099	0.036
	2.396	0.224	2.066	0.082
	2.297	0.231	2.116	0.163
	C
	Mean	Standard Error
	1	0.166
	1.012	0.077
	4.415	0.415
	4.291	0.207
	E
	MMP2		MMP9
	Mean	Standard Error	Mean	Standard Error
	1	0.06	1	0.097
	0.985	0.105	1.075	0.067
	1.06	0.075	1.09	0.132
	1.038	0.106	1.04	0.165
	F
	MMP9		MMP2
	Mean	Standard Error	Mean	Standard Error
	1	0.12	1	0.1
	0.98	0.05	0.98	0.064
	1.12	0.055	1.16	0.06
	1.02	0.15	1.06	0.08
	G
	MMP9		MMP2
	Mean	Standard Error	Mean	Standard Error
	1	0.056	1	0.04
	1.06	0.04	1.03	0.07
	0.985	0.11	0.99	0.041
	0.995	0.085	1	0.062
