# Supplementary material for: Release of Matrix Metalloproteinases-2 and 9 by S-Nitrosylated Caveolin-1 Contributes to Degradation of Extracellular Matrix in tPA-Treated Hypoxic Endothelial Cells
Source: PLoS One. 2016 Feb 16;11(2):e0149269. doi: 10.1371/journal.pone.0149269 (PMC4755609; doi:10.1371/journal.pone.0149269)
Supplement: S3 Table — Cav-1 contributes to MMP2 and 9 secretion in tPA+OGD-treated endothelial cells. (XLSX) [file pone.0149269.s003.xlsx]

## Sheet: Sheet1
	B
	Mean	Standard Error
	1	0.06
	0.987	0.075
	0.975	0.098
	0.412	0.094
	D
	Mean	Standard Error
	1	0.138
	1.115	0.207
	1.041	0.069
	0.998	0.209
