# Supplementary material for: Release of Matrix Metalloproteinases-2 and 9 by S-Nitrosylated Caveolin-1 Contributes to Degradation of Extracellular Matrix in tPA-Treated Hypoxic Endothelial Cells
Source: PLoS One. 2016 Feb 16;11(2):e0149269. doi: 10.1371/journal.pone.0149269 (PMC4755609; doi:10.1371/journal.pone.0149269)
Supplement: S4 Table — Caveolin-1 participated in the secretion of MMP2 and 9. A) MMP2 and 9 existed in the insoluble fraction P3 of the media of cells treated with OGD+tPA (O+t). (XLSX) [file pone.0149269.s004.xlsx]

## Sheet: Sheet1
	4
	MMP2		MMP9
	Mean	Standard Error	Mean	Standard Error
	1	0.106	1	0.036
	0.97	0.082	0.95	0.09
	0.96	0.046	0.9	0.112
	0.94	0.086	0.93	0.084
