# Supplementary material for: Release of Matrix Metalloproteinases-2 and 9 by S-Nitrosylated Caveolin-1 Contributes to Degradation of Extracellular Matrix in tPA-Treated Hypoxic Endothelial Cells
Source: PLoS One. 2016 Feb 16;11(2):e0149269. doi: 10.1371/journal.pone.0149269 (PMC4755609; doi:10.1371/journal.pone.0149269)
Supplement: S5 Table — OGD-induced NO mediates S-nitrosylation of Cav-1 in bEND3 cells. (XLSX) [file pone.0149269.s005.xlsx]

## Sheet: Sheet1
	D
	Mean	Standard Error
	1	0.052
	1.019	0.071
	1.011	0.104
	1.029	0.106
	E
	Mean	Standard Error
	1	0.099
	5.132	0.333
	1.009	0.132
	5.198	0.396
