# Supplementary material for: Release of Matrix Metalloproteinases-2 and 9 by S-Nitrosylated Caveolin-1 Contributes to Degradation of Extracellular Matrix in tPA-Treated Hypoxic Endothelial Cells
Source: PLoS One. 2016 Feb 16;11(2):e0149269. doi: 10.1371/journal.pone.0149269 (PMC4755609; doi:10.1371/journal.pone.0149269)
Supplement: S6 Table — The release of MMP2 and 9 induced by tPA administration after ischemia stroke. (XLSX) [file pone.0149269.s006.xlsx]

## Sheet: Sheet1
	A
	Fb		LMNb-1
	Mean	Standard Error	Mean	Standard Error
	1	0.154	1	0.064
	1.01	0.088	0.978	0.077
	1.109	0.044	1.154	0.087
	1.112	0.11	1.216	0.079
	B
	Fb		LMNb-1
	Bar(mean)	Line(error)	Bar(mean)	Line(error)
	1	0.187	1	0.106
	1.055	0.055	1.044	0.068
	1.132	0.095	1.023	0.089
	1.099	0.066	1.112	0.127
